# Supplementary material for: Potential contribution of fish restocking to the recovery of deteriorated coral reefs: an alternative restoration method?
Source: PeerJ. 2016 Feb 29;4:e1732. doi: 10.7717/peerj.1732 (PMC4782690; doi:10.7717/peerj.1732)
Supplement: File S3 [file peerj-04-1732-s003.zip]

Archive with 6 entries (6 files):
- BenefitStockingTwoReefsV1.m
- BenefitStockingV1.m
- CoralOdeV2.m
- CoralOdeV3.m
- CoralsIntricatePhaseTwoReefsV1.m
- CoralsIntricatePhaseV2.m
